# Supplementary material for: Modeling the Impact of Management Changes on the Infection Dynamics of Extended-Spectrum Beta-Lactamase-Producing Escherichia coli in the Broiler Production
Source: Microorganisms. 2022 May 7;10(5):981. doi: 10.3390/microorganisms10050981 (PMC9144090; doi:10.3390/microorganisms10050981)
Supplement: Supplementary file 1 [file microorganisms-10-00981-s001.zip]

Archive with 1 entries (1 files):
- microorganisms-1705345-supplementary.pdf
